# Supplementary material for: Effect of flaxseed on systemic inflammation and oxidative stress in diabetic rats with or without chronic kidney disease
Source: PLoS One. 2021 Oct 19;16(10):e0258800. doi: 10.1371/journal.pone.0258800 (PMC8525749; doi:10.1371/journal.pone.0258800)
Supplement: S1 File — (XLSX) [file pone.0258800.s001.xlsx]

## Sheet: TAC
			TAC (nmol/µL)
		Control	Adenine (150 mg/kg) , Ade	Streptozotocin (55 mg/kg) , Stz	Ade + Stz	Flaxseed (15 %) w/w , Fx	Ade + Fx	Stz + Fx	Ade + Stz + Fx
	Rat 1	4.89323	2.60677	2.82031	1.4974	6.39323	3.1224	3.40885	2.1849
	Rat 2	4.76302	2.40365	3.53385	1.66927	7.58073	3.82552	4.1224	3.29427
	Rat 3	4.72656	3.7526	3.05469	1.86719	8.22656	4.75781	4.96615	3.48177
	Rat 4	4.41406	2.46615	3.46094	1.67448	6.40885	4.15365	3.10156	2.78385
	Rat 5	6.1849	2.6224	3.76302	2.0651	8.46615	4.42448	4.32031	4.23177
	Rat 6	5.3724	3.10156	2.26823	1.8151	8.83594	3.4974	3.60677	3.74219
	Mean	5.05903	2.82552	3.15017	1.76476	7.65191	3.96354	3.92101	3.28646
	SD	0.633625	0.516125	0.550476	0.195952	1.05163	0.603877	0.681887	0.721881
	SEM	0.258676	0.210707	0.224731	0.0799969	0.429327	0.246532	0.278379	0.294707

## Sheet: SOD
			SOD activity (expressed as % of CONTROL group)
		Control	Adenine (150 mg/kg) , Ade	Streptozotocin (55 mg/kg) , Stz	Ade + Stz	Flaxseed (15 %) w/w , Fx	Ade + Fx	Stz + Fx	Ade + Stz + Fx
	Rat 1	100	55.336	63.2411	31.6206	95.6522	86.9565	63.2411	49.4071
	Rat 2	100	70.3704	44.4444	41.5638	91.7695	76.9547	56.7901	49.7942
	Rat 3	100	83.6634	62.3762	48.0198	98.0198	79.703	86.6337	53.4653
	Rat 4	100	66.1458	59.375	59.375	110.417	90.1042	81.7708	51.0417
	Rat 5	100	68.1818	58.6364	40	97.2727	83.6364	60.4545	55.4545
	Average	100	68.7395	57.6146	44.1158	98.6262	83.471	69.7781	51.8326
	Mean	100	68.7395	57.6146	44.1158	98.6262	83.471	69.7781	51.8326
	SD	0	9.07826	6.81068	9.24844	6.27811	4.75047	12.0523	2.29991
	SEM	0	3.70619	2.78045	3.77566	2.56303	1.93937	4.92031	0.938932

## Sheet: Catalase
				Catalase activity (nmol/min/mL)
		Control	Adenine (150 mg/kg) , Ade	Streptozotocin (55 mg/kg) , Stz	Ade + Stz	Flaxseed (15 %) w/w , Fx	Ade + Fx	Stz + Fx	Ade + Stz + Fx
	Rat 1	0.630816	0.363844	0.455378	0.203661	0.699466	0.646072	0.577422	0.394355
	Rat 2	0.592677	0.44775	0.356217	0.333333	0.943555	0.501144	0.3791	0.279939
	Rat 3	0.897788	0.424867	0.318078	0.264683	0.783371	0.676583	0.478261	0.531655
	Rat 4	0.852021	0.508772	0.463005	0.150267	0.623188	0.524027	0.501144	0.455378
	Rat 5	0.75286	0.386728	0.287567	0.234172	0.569794	0.485889	0.546911	0.409611
	Average	0.745233	0.426392	0.376049	0.237223	0.723875	0.566743	0.496568	0.414188
	Mean	0.745233	0.426392	0.376049	0.237223	0.723875	0.566743	0.496568	0.414188
	SD	0.119247	0.0504587	0.0713267	0.0611364	0.131357	0.0787694	0.0681565	0.0823799
	SEM	0.0486824	0.0205997	0.029119	0.0249588	0.0536263	0.0321575	0.0278248	0.0336314

## Sheet: 8 OHdG
				Plasma 8-OHdG (ng/mL)
		Control	Adenine (150 mg/kg) , Ade	Streptozotocin (55 mg/kg) , Stz	Ade + Stz	Flaxseed (15 %) w/w , Fx	Ade + Fx	Stz + Fx	Ade + Stz + Fx
	Rat 1	0.225325	2.1669	3.93196	4.87952	0.219869	1.45918	2.72942	4.61794
	Rat 2	0.233022	1.89501	4.29049	5.73529	0.252002	1.32663	3.3289	5.80227
	Rat 3	0.352049	2.91186	5.47344	7.44684	0.181597	1.56977	3.11268	3.95399
	Rat 4	0.283003	2.07106	4.15099	7.94987	0.173328	1.10522	4.4579	4.42763
	Rat 5	0.243019	1.78682	5.85479	5.34611	0.180559	1.20456	4.23775	4.21447
	Average	0.267284	2.16633	4.74033	6.27153	0.201471	1.33307	3.57333	4.60326
	Mean	0.267284	2.16633	4.74033	6.27153	0.201471	1.33307	3.57333	4.60326
	SD	0.0468089	0.395609	0.77235	1.20663	0.030054	0.167573	0.664537	0.638966
	SEM	0.0191096	0.161507	0.315311	0.492607	0.0122695	0.0684115	0.271296	0.260857

## Sheet: 8-isoprostane
				Plasma 8-Isoprostane (pg/mL)
		Control	Adenine (150 mg/kg) , Ade	Streptozotocin (55 mg/kg) , Stz	Ade + Stz	Flaxseed (15 %) w/w , Fx	Ade + Fx	Stz + Fx	Ade + Stz + Fx
	Rat 1	8.34791	17.0048	16.7895	18.2123	6.63069	14.1851	12.6484	15.2073
	Rat 2	7.34934	15.3872	18.5728	22.4619	7.12244	10.834	16.1441	17.2228
	Rat 3	7.17146	14.4943	21.1584	20.5857	6.94325	12.3061	10.834	15.312
	Rat 4	8.55496	15.1627	18.1766	17.0215	6.47021	9.78423	11.9847	16.9051
	Rat 5	7.62819	14.5798	16.16	18.7557	7.30625	9.42657	13.9371	18.9033
	Average	7.81037	15.3258	18.1715	19.4074	6.89457	11.3072	13.1097	16.7101
	Mean	7.81037	15.3258	18.1715	19.4074	6.89457	11.3072	13.1097	16.7101
	SD	0.54723	0.905254	1.7343	1.91122	0.307728	1.75274	1.8193	1.3656
	SEM	0.223406	0.369569	0.708023	0.780251	0.125629	0.715552	0.742726	0.557503
