# Supplementary material for: Effect of flaxseed on systemic inflammation and oxidative stress in diabetic rats with or without chronic kidney disease
Source: PLoS One. 2021 Oct 19;16(10):e0258800. doi: 10.1371/journal.pone.0258800 (PMC8525749; doi:10.1371/journal.pone.0258800)
Supplement: S2 File — (XLSX) [file pone.0258800.s002.xlsx]

## Sheet: IL1B
				Plasma IL-1β (pg/mL)
		Control	Adenine (150 mg/kg) , Ade	Streptozotocin (55 mg/kg) , Stz	Ade + Stz	Flaxseed (15 %) w/w , Fx	Ade + Fx	Stz + Fx	Ade + Stz + Fx
	Rat 1	41.5625	91.5625	69.0625	64.0625	37.1875	32.1875	55.625	35.625
	Rat 2	37.8125	84.0625	71.5625	72.5	33.4375	55.9375	34.0625	75.9375
	Rat 3	28.125	105.937	67.1875	93.125	32.8125	35.625	65.9375	30.9375
	Rat 4	34.6875	106.562	73.75	132.812	27.1875	50.3125	41.25	34.0625
	Rat 5	29.375	98.75	70.625	118.75	35	27.5	64.0625	48.125
	Average	34.3125	97.375	70.4375	96.25	33.125	40.3125	52.1875	44.9375
	Mean	34.3125	97.375	70.4375	96.25	33.125	40.3125	52.1875	44.9375
	SD	5.05207	8.60959	2.22381	26.279	3.33073	10.9205	12.5701	16.5659
	SEM	2.0625	3.51485	0.907865	10.7284	1.35976	4.45828	5.13173	6.76301

## Sheet: IL 6
				Plasma IL-6 (pg/mL)
		Control	Adenine (150 mg/kg) , Ade	Streptozotocin (55 mg/kg) , Stz	Ade + Stz	Flaxseed (15 %) w/w , Fx	Ade + Fx	Stz + Fx	Ade + Stz + Fx
	Rat 1	42.3333	165.667	64.5556	135.667	23.4444	111.222	66.7778	76.7778
	Rat 2	52.3333	167.889	51.2222	127.889	37.8889	73.4444	41.2222	122.333
	Rat 3	23.4444	164.556	146.778	72.3333	20.1111	70.1111	83.4444	56.7778
	Rat 4	29	97.8889	45.6667	150.111	25.6667	20.1111	92.3333	55.6667
	Rat 5	35.6667	66.7778	132.333	179	40.1111	67.8889	41.2222	65.6667
	Average	36.5556	132.556	88.1111	133	29.4444	68.5556	65	75.4444
	Mean	36.5556	132.556	88.1111	133	29.4444	68.5556	65	75.4444
	SD	10.1203	42.1836	42.6956	34.9928	8.0308	28.9623	21.0772	24.6396
	SEM	4.13158	17.2214	17.4304	14.2857	3.27856	11.8238	8.60472	10.0591

## Sheet: IL 10
				Plasma IL-10 (pg/mL)
		Control	Adenine (150 mg/kg) , Ade	Streptozotocin (55 mg/kg) , Stz	Ade + Stz	Flaxseed (15 %) w/w , Fx	Ade + Fx	Stz + Fx	Ade + Stz + Fx
	Rat 1	526.5	169	221.5	194	659	356.5	461.5	316.5
	Rat 2	601.5	101.5	46.5	156.5	571.5	254	469	346.5
	Rat 3	631.5	134	256.5	124	606.5	284	269	334
	Rat 4	549	121.5	261.5	64	849	244	374	209
	Rat 5	624	191.5	354	96.5	829	254	294	191.5
	Average	586.5	143.5	228	127	703	278.5	373.5	279.5
	Mean	586.5	143.5	228	127	703	278.5	373.5	279.5
	SD	41.6233	32.5346	100.792	45.3156	114.658	41.2432	82.5893	65.6392
	SEM	16.9926	13.2822	41.1481	18.5	46.809	16.8375	33.717	26.7971

## Sheet: NF KB
				Renal NF-κB (pg/mL)
		Control	Adenine (150 mg/kg) , Ade	Streptozotocin (55 mg/kg) , Stz	Ade + Stz	Flaxseed (15 %) w/w , Fx	Ade + Fx	Stz + Fx	Ade + Stz + Fx
	Rat 1	9.49047	83.4502	71.6616	98.5477	5.94229	55.3991	23.7878	60.8461
	Rat 2	8.78319	81.1869	54.6972	139.173	9.49047	70.1156	32.2703	97.6317
	Rat 3	12.9933	120.036	75.306	133.708	8.62899	73.7216	37.8798	101.212
	Rat 4	8.52245	88.7584	51.4763	116.361	10.9796	43.7885	31.7057	99.2816
	Rat 5	12.5835	119.761	65.9747	91.0911	7.17196	64.3415	21.9352	76.7369
	Average	10.4746	98.6384	63.8232	115.776	8.44265	61.4733	29.5157	87.1417
	Mean	10.4746	98.6384	63.8232	115.776	8.44265	61.4733	29.5157	87.1417
	SD	1.91997	17.532	9.31296	18.8439	1.75699	10.7943	5.87561	15.8437
	SEM	0.783824	7.15741	3.802	7.69299	0.717287	4.40675	2.39871	6.46814
