# Supplementary material for: Effect of flaxseed on systemic inflammation and oxidative stress in diabetic rats with or without chronic kidney disease
Source: PLoS One. 2021 Oct 19;16(10):e0258800. doi: 10.1371/journal.pone.0258800 (PMC8525749; doi:10.1371/journal.pone.0258800)
Supplement: S3 File — (XLSX) [file pone.0258800.s003.xlsx]

## Sheet: Intial body weight
				Initial Body weight (g)
		Control	Adenine (150 mg/kg) , Ade	Streptozotocin (55 mg/kg) , Stz	Ade + Stz	Flaxseed (15 %) w/w , Fx	Ade + Fx	Stz + Fx	Ade + Stz + Fx
	Rat 1	239	203	227	186	239	200	262	220
	Rat 2	234	199	257	215	253	180	241	200
	Rat 3	245	196	238	202	232	324	213	289
	Rat 4	320	300	231	274	254	256	245	251
	Rat 5	198	266	217	309	254	221	221	231
	Rat 6	193	278	277	257	212	269	260	270
	Mean	238.167	240.333	241.167	240.5	240.667	241.667	240.333	243.5
	SD	45.6395	46.2717	22.0583	47.3064	16.777	52.3399	19.9967	32.953
	SEM	18.6323	18.8903	9.00525	19.3128	6.84917	21.3677	8.1636	13.453

## Sheet: Final body weight
				Final Body weight (g)
		Control	Adenine (150 mg/kg) , Ade	Streptozotocin (55 mg/kg) , Stz	Ade + Stz	Flaxseed (15 %) w/w , Fx	Ade + Fx	Stz + Fx	Ade + Stz + Fx
	Rat 1	317	194	175	132	327	235	275	203
	Rat 2	308	195	201	163	320	203	261	185
	Rat 3	328	192	208	157	322	366	227	287
	Rat 4	402	297	182	206	334	297	263	242
	Rat 5	241	261	181	224	323	256	232	214
	Rat 6	229	269	228	202	269	304	282	252
	Mean	304.167	234.667	195.833	180.667	315.833	276.833	256.667	230.5
	SD	63.1804	46.4873	20.2723	35.2572	23.4727	57.8461	22.4737	37.1093
	SEM	25.7933	18.9784	8.27614	14.3937	9.58268	23.6156	9.17484	15.1498

## Sheet: Change in body weight
				Change in body weight (%)
		Control	Adenine (150 mg/kg) , Ade	Streptozotocin (55 mg/kg) , Stz	Ade + Stz	Flaxseed (15 %) w/w , Fx	Ade + Fx	Stz + Fx	Ade + Stz + Fx
	Rat 1	32.636	-4.4335	-22.9075	-29.0323	36.8201	17.5	4.96183	-7.72727
	Rat 2	31.6239	-2.01005	-21.7899	-24.186	26.4822	12.7778	8.29876	-7.5
	Rat 3	33.8776	-2.04082	-12.605	-22.2772	38.7931	12.963	6.57277	-0.692042
	Rat 4	25.625	-1	-21.2121	-24.8175	31.4961	16.0156	7.34694	-3.58566
	Rat 5	21.7172	-1.8797	-16.5899	-27.5081	27.1654	15.8371	4.97738	-7.35931
	Rat 6	18.6528	-3.23741	-17.6895	-21.4008	26.8868	13.0112	8.46154	-6.66667
	Mean	27.3554	-2.43358	-18.799	-24.8703	31.2739	14.6841	6.76987	-5.58849
	SD	6.31129	1.21173	3.90191	2.95	5.41175	2.02123	1.55262	2.84651
	SEM	2.57657	0.494685	1.59295	1.20433	2.20934	0.825163	0.633854	1.16208

## Sheet: Relative kidney weight
				Relative kidney weight (%)
		Control	Adenine (150 mg/kg) , Ade	Streptozotocin (55 mg/kg) , Stz	Ade + Stz	Flaxseed (15 %) w/w , Fx	Ade + Fx	Stz + Fx	Ade + Stz + Fx
	Rat 1	0.660252	1.0567	0.789486	1.52939	0.657492	0.950213	0.805818	1.18128
	Rat 2	0.642857	1.44359	0.921891	1.29589	0.571875	1.1532	0.938697	1.34892
	Rat 3	0.614634	1.42839	0.925481	1.41115	0.631988	0.879781	1.00881	1.00662
	Rat 4	0.58209	1.11684	1.07088	1.00024	0.562874	0.83771	0.764259	1.23409
	Rat 5	0.527718	1.39387	1.01326	1.27094	0.572136	0.907422	0.974138	1.34766
	Rat 6	0.556943	1.02305	0.854825	1.18762	0.566543	0.934539	0.765957	1.26667
	Mean	0.597416	1.24374	0.929303	1.28254	0.593818	0.943811	0.87628	1.23087
	SD	0.0510697	0.198175	0.102233	0.182477	0.0404089	0.110139	0.110201	0.127762
	SEM	0.0208491	0.0809045	0.0417365	0.0744961	0.0164969	0.044964	0.0449893	0.0521584

## Sheet: Relative liver weight
				Relative liver weight (%)
		Control	Adenine (150 mg/kg) , Ade	Streptozotocin (55 mg/kg) , Stz	Ade + Stz	Flaxseed (15 %) w/w , Fx	Ade + Fx	Stz + Fx	Ade + Stz + Fx
	Rat 1	1.13249	1.09021	1.13429	1.46667	1.00245	0.914043	1.02545	1.49453
	Rat 2	1.28247	1.02482	1.25672	1.38233	1.15125	0.981281	1.4023	1.18719
	Rat 3	0.977439	1.11552	1.44183	1.5586	0.882919	0.931475	1.17621	1.15296
	Rat 4	1	1.19091	1.60879	1.27621	1.23632	1.17912	1.06844	1.24132
	Rat 5	0.984232	1.13218	1.38895	1.18884	1.08864	1.27578	1.32759	1.21589
	Rat 6	1.0476	1.31673	1.02237	1.67059	0.916394	1.06678	1.02482	1.45595
	Mean	1.0707	1.14506	1.30882	1.42387	1.04633	1.05808	1.1708	1.29131
	SD	0.118634	0.100077	0.214162	0.178675	0.137409	0.144772	0.161935	0.145997
	SEM	0.0484322	0.0408563	0.0874311	0.0729437	0.0560968	0.059103	0.0661097	0.0596028

## Sheet: water intake
				Water intake (mL)
		Control	Adenine (150 mg/kg) , Ade	Streptozotocin (55 mg/kg) , Stz	Ade + Stz	Flaxseed (15 %) w/w , Fx	Ade + Fx	Stz + Fx	Ade + Stz + Fx
	Rat 1	25	55	180	190	37.5	35	120	120
	Rat 2	32.5	60	165	180	30	40	115	140
	Rat 3	27.5	55	160	185	25	45	130	145
	Rat 4	27.5	50	170	170	20	50	140	115
	Rat 5	22.5	57.5	165	205	25	47.5	95	135
	Rat 6	17.5	62.5	190	190	27.5	45	135	150
	Mean	25.4167	56.6667	171.667	186.667	27.5	43.75	122.5	134.167
	SD	5.1031	4.37798	11.2546	11.6905	5.91608	5.41987	16.3554	13.9344
	SEM	2.08333	1.7873	4.59468	4.77261	2.41523	2.21265	6.67708	5.68868

## Sheet: urine flow
				Urine flow (µL/min)
		Control	Adenine (150 mg/kg) , Ade	Streptozotocin (55 mg/kg) , Stz	Ade + Stz	Flaxseed (15 %) w/w , Fx	Ade + Fx	Stz + Fx	Ade + Stz + Fx
	Rat 1	8.33333	23.6111	93.0556	103.472	11.8056	16.6667	61.1111	58.3333
	Rat 2	9.72222	25.6944	84.7222	79.8611	11.1111	15.9722	50.6944	70.1389
	Rat 3	9.02778	27.0833	83.3333	99.3056	8.33333	19.4444	72.2222	69.4444
	Rat 4	8.33333	22.2222	85.4167	90.2778	5.20833	27.0833	65.2778	59.0278
	Rat 5	4.86111	27.7778	90.9722	109.028	7.63889	18.75	53.4722	63.8889
	Rat 6	5.90278	28.4722	101.389	97.9167	8.68056	20.1389	70.8333	82.6389
	Mean	7.69676	25.8102	89.8148	96.6435	8.7963	19.6759	62.2685	67.2454
	SD	1.8944	2.46177	6.82772	10.3042	2.40228	3.96908	8.87876	9.03757
	SEM	0.773387	1.00501	2.78741	4.20666	0.980728	1.62037	3.62474	3.68957

## Sheet: food intake
				Food intake (g)
		Control	Adenine (150 mg/kg) , Ade	Streptozotocin (55 mg/kg) , Stz	Ade + Stz	Flaxseed (15 %) w/w , Fx	Ade + Fx	Stz + Fx	Ade + Stz + Fx
	Rat 1	25.5	15.7	25	17.6	28.5	18.5	40.3	32.9
	Rat 2	24.1	15	25.8	20.2	34.6	16.2	30.9	43.7
	Rat 3	20.7	16.9	24.2	31.2	34.5	23.3	36.3	27.1
	Rat 4	17.1	20.3	26.4	27.1	22.8	24.6	40.3	28.5
	Rat 5	16.3	19.1	27.2	18.4	26.3	26.3	40.6	33.1
	Rat 6	19.5	19.5	26.1	19.6	23.9	20.2	33.4	45.3
	Mean	20.5333	17.75	25.7833	22.35	28.4333	21.5167	36.9667	35.1
	SD	3.69306	2.18518	1.05909	5.49973	5.13173	3.86441	4.13263	7.67333
	SEM	1.50768	0.892095	0.432371	2.24525	2.09502	1.57764	1.68714	3.13262

## Sheet: fecal output
				Feces output (g)
		Control	Adenine (150 mg/kg) , Ade	Streptozotocin (55 mg/kg) , Stz	Ade + Stz	Flaxseed (15 %) w/w , Fx	Ade + Fx	Stz + Fx	Ade + Stz + Fx
	Rat 1	8.6	4.6	10.4	7.4	8.6	7.3	19.6	10.7
	Rat 2	7.2	5.4	9.6	10.1	11.3	5.6	13.2	18.3
	Rat 3	5.8	4.8	11	14.2	13	6.4	14.1	12.6
	Rat 4	5.5	7.4	12.8	12.4	8.7	9.1	18.4	11.4
	Rat 5	4.9	7.8	11	9.7	8.5	8.1	21.3	16
	Rat 6	6.7	6	11.8	12.5	8.2	7.4	14.2	18.6
	Mean	6.45	6	11.1	11.05	9.71667	7.31667	16.8	14.6
	SD	1.33978	1.33866	1.10815	2.4452	1.96715	1.23194	3.39588	3.49571
	SEM	0.546961	0.546504	0.452401	0.998248	0.803084	0.502936	1.38636	1.42712
