# Supplementary material for: Effect of flaxseed on systemic inflammation and oxidative stress in diabetic rats with or without chronic kidney disease
Source: PLoS One. 2021 Oct 19;16(10):e0258800. doi: 10.1371/journal.pone.0258800 (PMC8525749; doi:10.1371/journal.pone.0258800)
Supplement: S4 File — (XLSX) [file pone.0258800.s004.xlsx]

## Sheet: Glucose
				Glucose (mmol/L)
		Control	Adenine (150 mg/kg) , Ade	Streptozotocin (55 mg/kg) , Stz	Ade + Stz	Flaxseed (15 %) w/w , Fx	Ade + Fx	Stz + Fx	Ade + Stz + Fx
	Rat 1	7.12	5.42	22.26	23.97	4.92	3.76	17.8	13.97
	Rat 2	7.45	2.99	21.34	20.72	5.86	4.92	17.59	14.31
	Rat 3	6.17	4.39	24.02	20.87	5.98	6.32	12.13	14.66
	Rat 4	5.6	3.46	19.6	19.93	4.51	4.94	14.97	14.74
	Rat 5	5.77	4.2	27.67	16.45	6.43	4.17	17.86	15.63
	Rat 6	5.15	5.28	24.78	19.21	6.15	4.82	12.92	12.41
	Mean	6.21	4.29	23.2783	20.1917	5.64167	4.82167	15.545	14.2867
	SD	0.900733	0.96478	2.8431	2.45142	0.75412	0.874126	2.58881	1.07444
	SEM	0.367723	0.39387	1.16069	1.00079	0.307868	0.356861	1.05688	0.438639

## Sheet: Uric acid
				Uric Acid (µ mol/L)
		Control	Adenine (150 mg/kg) , Ade	Streptozotocin (55 mg/kg) , Stz	Ade + Stz	Flaxseed (15 %) w/w , Fx	Ade + Fx	Stz + Fx	Ade + Stz + Fx
	Rat 1	31.6	72.6	55.7	98.8	22.2	40.5	41.1	58.2
	Rat 2	25.1	64.3	68.5	85.6	35.1	58.9	32.3	95.4
	Rat 3	37.7	90.9	63.3	117.2	19.6	41.4	55.6	70.6
	Rat 4	27.9	77.2	37	69.7	28.1	37.2	34	72.2
	Rat 5	25.8	55.5	56.4	78.9	32.4	48.4	46.2	89
	Rat 6	26.1	67.8	63.9	109.1	21.5	42.3	45.4	93.8
	Mean	29.0333	71.3833	57.4667	93.2167	26.4833	44.7833	42.4333	79.8667
	SD	4.84795	12.0955	11.1382	18.3012	6.36283	7.82085	8.62477	15.0528
	SEM	1.97917	4.93798	4.54714	7.47143	2.59762	3.19285	3.52105	6.14528

## Sheet: Creatinine
				Plasma Creatinine (µ mol/L)
		Control	Adenine (150 mg/kg) , Ade	Streptozotocin (55 mg/kg) , Stz	Ade + Stz	Flaxseed (15 %) w/w , Fx	Ade + Fx	Stz + Fx	Ade + Stz + Fx
	Rat 1	17.5	73.7	40.2	59.6	19.9	35.2	24.5	50.4
	Rat 2	20.3	49.3	31.4	55.4	16	41.1	21.1	55.9
	Rat 3	18.8	54.8	24.1	57.8	14.5	40	23.6	43.2
	Rat 4	19.2	62.9	27.9	76	18.6	45.9	30.4	40
	Rat 5	13.6	48.8	30.5	63.2	16.3	31.5	22.9	51.7
	Rat 6	15.3	57.4	33.7	80.5	15.1	27.3	28.2	49.1
	Mean	17.45	57.8167	31.3	65.4167	16.7333	36.8333	25.1167	48.3833
	SD	2.54774	9.39392	5.4593	10.3596	2.09253	6.81811	3.49709	5.8177
	SEM	1.04011	3.83505	2.22875	4.2293	0.85427	2.78348	1.42768	2.37507

## Sheet: Urea
				Urea (mmol/L)
		Control	Adenine (150 mg/kg) , Ade	Streptozotocin (55 mg/kg) , Stz	Ade + Stz	Flaxseed (15 %) w/w , Fx	Ade + Fx	Stz + Fx	Ade + Stz + Fx
	Rat 1	4.49	16.87	5.01	18.78	3.75	9.43	5.07	14.18
	Rat 2	2.9	15.15	6.43	16.29	2.59	11.01	4.19	18.73
	Rat 3	3.51	12.71	7.92	20.4	4.32	9.27	5.72	13.42
	Rat 4	4.09	19.67	8.87	19.97	3.88	9.41	6.42	11.22
	Rat 5	3.23	15.96	6.45	22.52	4.01	8.22	4.24	16.58
	Rat 6	4.18	18.12	7.22	17.73	3.5	10.05	5.12	13.26
	Mean	3.73333	16.4133	6.98333	19.2817	3.675	9.565	5.12667	14.565
	SD	0.615944	2.4184	1.33997	2.18269	0.597286	0.923206	0.859248	2.67428
	SEM	0.251458	0.987308	0.547038	0.89108	0.243841	0.376897	0.350786	1.09177

## Sheet: Calcium
				Calcium (mmol/L)
		Control	Adenine (150 mg/kg) , Ade	Streptozotocin (55 mg/kg) , Stz	Ade + Stz	Flaxseed (15 %) w/w , Fx	Ade + Fx	Stz + Fx	Ade + Stz + Fx
	Rat 1	0.61	0.38	0.69	0.25	0.81	0.51	0.68	0.47
	Rat 2	0.54	0.3	0.68	0.42	0.69	0.45	0.63	0.36
	Rat 3	0.78	0.34	0.52	0.22	0.78	0.59	0.64	0.5
	Rat 4	0.77	0.4	0.59	0.36	0.6	0.47	0.85	0.48
	Rat 5	0.82	0.37	0.77	0.46	0.84	0.48	0.73	0.47
	Rat 6	0.64	0.41	0.53	0.4	0.62	0.43	0.68	0.53
	Mean	0.693333	0.366667	0.63	0.351667	0.723333	0.488333	0.701667	0.468333
	SD	0.112012	0.0408248	0.0993982	0.0964192	0.101325	0.0567157	0.0808497	0.0577639
	SEM	0.0457287	0.0166667	0.0405791	0.039363	0.0413656	0.0231541	0.0330067	0.023582

## Sheet: Phosphorus
				Phosphorus (mmol/L)
		Control	Adenine (150 mg/kg) , Ade	Streptozotocin (55 mg/kg) , Stz	Ade + Stz	Flaxseed (15 %) w/w , Fx	Ade + Fx	Stz + Fx	Ade + Stz + Fx
	Rat 1	0.89	1.24	0.84	1.56	0.88	0.77	0.96	0.94
	Rat 2	0.82	1.46	1.02	1.35	0.75	1.21	0.79	1.2
	Rat 3	0.76	1.02	0.96	1.73	0.9	0.86	0.84	1.39
	Rat 4	0.62	1.08	0.88	1.4	0.72	1.28	0.75	1.32
	Rat 5	0.73	1.39	1.27	1.24	0.86	0.83	1.08	1.27
	Rat 6	0.89	1.29	1.11	1.62	0.87	1.06	0.93	1.43
	Mean	0.785	1.24667	1.01333	1.48333	0.83	1.00167	0.891667	1.25833
	SD	0.104067	0.171542	0.158703	0.184029	0.0753658	0.213299	0.122216	0.176342
	SEM	0.0424853	0.0700317	0.0647903	0.0751295	0.0307679	0.0870791	0.0498943	0.0719915
