# Supplementary material for: Effect of flaxseed on systemic inflammation and oxidative stress in diabetic rats with or without chronic kidney disease
Source: PLoS One. 2021 Oct 19;16(10):e0258800. doi: 10.1371/journal.pone.0258800 (PMC8525749; doi:10.1371/journal.pone.0258800)
Supplement: S5 File — (XLSX) [file pone.0258800.s005.xlsx]

## Sheet: Creatinine clerance
			Creatinine Clearance (mL/min)
	Sl No.	Urine Creatinine		Urine volume	Plasma Creatinine		Creatinine Clearance
		μmol/L	mg/dL	mL/24 h	μmol/L	mg/dL	(mL/min)
	1	5133	58.0029	12	17.5	0.19775	2.44429
	2	4973.3	56.1983	14	20.3	0.22939	2.38185
	3	4409	49.8217	13	18.8	0.21244	2.11721
	4	4903.5	55.4095	12	19.2	0.21696	2.12826
	5	5035.1	56.8966	7	13.6	0.15368	1.79972				Control	Adenine (150 mg/kg) , Ade	Streptozotocin (55 mg/kg) , Stz	Ade + Stz	Flaxseed (15 %) w/w , Fx	Ade + Fx	Stz + Fx	Ade + Stz + Fx
	6	4428.7	50.0443	8.5	15.3	0.17289	1.7086			Rat 1	2.44429	0.303869	0.534491	0.325347	2.76208	1.40303	1.72757	0.556944
	7	948.5	10.718	34	73.7	0.83281	0.303869			Rat 2	2.38185	0.385312	0.71852	0.240016	2.97299	0.950056	1.69959	0.535766
	8	739.3	8.35409	37	49.3	0.55709	0.385312			Rat 3	2.11721	0.415146	0.591286	0.296542	2.49586	1.19822	1.78444	0.638985
	9	840	9.492	39	54.8	0.61924	0.415146			Rat 4	2.12826	0.26596	0.654555	0.262875	1.80491	1.31286	1.57934	0.66849
	10	752.8	8.50664	32	62.9	0.71077	0.26596			Rat 5	1.79972	0.361566	0.577152	0.334501	2.66583	1.0353	1.67258	0.534714
	11	635.2	7.17776	40	48.8	0.55144	0.361566			Rat 6	1.7086	0.37505	0.773805	0.257989	2.73535	1.57651	1.70527	0.836656
	12	756.1	8.54393	41	57.4	0.64862	0.37505			Mean	2.09665	0.351151	0.641635	0.286212	2.57284	1.246	1.6948	0.628592
	13	230.9	2.60917	134	40.2	0.45426	0.534491			SD	0.297442	0.0555609	0.0913456	0.0385886	0.406602	0.233508	0.0679229	0.116235
	14	266.3	3.00919	122	31.4	0.35482	0.71852			SEM	0.12143	0.0226826	0.0372917	0.0157537	0.165995	0.0953293	0.0277294	0.0474529
	15	171	1.9323	120	24.1	0.27233	0.591286
	16	213.8	2.41594	123	27.9	0.31527	0.654555
	17	193.5	2.18655	131	30.5	0.34465	0.577152
	18	257.2	2.90636	146	33.7	0.38081	0.773805
	19	187.4	2.11762	149	59.6	0.67348	0.325347
	20	166.5	1.88145	115	55.4	0.62602	0.240016
	21	172.6	1.95038	143	57.8	0.65314	0.296542
	22	221.3	2.50069	130	76	0.8588	0.262875
	23	193.9	2.19107	157	63.2	0.71416	0.334501
	24	212.1	2.39673	141	80.5	0.90965	0.257989
	25	4655.9	52.6117	17	19.9	0.22487	2.76208
	26	4281.1	48.3764	16	16	0.1808	2.97299
	27	4342.8	49.0736	12	14.5	0.16385	2.49586
	28	6445.7	72.8364	7.5	18.6	0.21018	1.80491
	29	5688.4	64.2789	11	16.3	0.18419	2.66583
	30	4758.2	53.7677	12.5	15.1	0.17063	2.73535
	31	2963.2	33.4842	24	35.2	0.39776	1.40303
	32	2444.7	27.6251	23	41.1	0.46443	0.950056
	33	2464.9	27.8534	28	40	0.452	1.19822
	34	2225	25.1425	39	45.9	0.51867	1.31286
	35	1739.3	19.6541	27	31.5	0.35595	1.0353
	36	2137.1	24.1492	29	27.3	0.30849	1.57651
	37	692.6	7.82638	88	24.5	0.27685	1.72757
	38	707.4	7.99362	73	21.1	0.23843	1.69959
	39	583.1	6.58903	104	23.6	0.26668	1.78444
	40	735.5	8.31115	94	30.4	0.34352	1.57934
	41	716.3	8.09419	77	22.9	0.25877	1.67258
	42	678.9	7.67157	102	28.2	0.31866	1.70527
	43	481.2	5.43756	84	50.4	0.56952	0.556944
	44	427	4.8251	101	55.9	0.63167	0.535766
	45	397.5	4.49175	100	43.2	0.48816	0.638985
	46	453	5.1189	85	40	0.452	0.66849
	47	432.7	4.88951	92	51.7	0.58421	0.534714
	48	497.1	5.61723	119	49.1	0.55483	0.836656

## Sheet: creatinine
				Urine Creatinine (mg/dL)
		Control	Adenine (150 mg/kg) , Ade	Streptozotocin (55 mg/kg) , Stz	Ade + Stz	Flaxseed (15 %) w/w , Fx	Ade + Fx	Stz + Fx	Ade + Stz + Fx
	Rat 1	58.0029	10.718	2.60917	2.11762	52.6117	33.4842	7.82638	5.43756
	Rat 2	56.1983	8.35409	3.00919	1.88145	48.3764	27.6251	7.99362	4.8251
	Rat 3	49.8217	9.492	1.9323	1.95038	49.0736	27.8534	6.58903	4.49175
	Rat 4	55.4095	8.50664	2.41594	2.50069	72.8364	25.1425	8.31115	5.1189
	Rat 5	56.8966	7.17776	2.18655	2.19107	64.2789	19.6541	8.09419	4.88951
	Rat 6	50.0443	8.54393	2.90636	2.39673	53.7677	24.1492	7.67157	5.61723
	Mean	54.3956	8.79874	2.50992	2.17299	56.8241	26.3181	7.74766	5.06334
	SD	3.56089	1.19498	0.415531	0.24306	9.70039	4.60245	0.608689	0.415599
	SEM	1.45373	0.487849	0.16964	0.0992288	3.96017	1.87894	0.248496	0.169668

## Sheet: osmolality
				Urine Osmolality (Osmol/kg)
		Control	Adenine (150 mg/kg) , Ade	Streptozotocin (55 mg/kg) , Stz	Ade + Stz	Flaxseed (15 %) w/w , Fx	Ade + Fx	Stz + Fx	Ade + Stz + Fx
	Rat 1	1.953	0.457	0.55	0.547	1.994	1.284	0.939	0.719
	Rat 2	2.396	0.605	0.529	0.439	1.592	1.18	0.65	0.59
	Rat 3	1.941	0.634	0.456	0.446	1.872	0.907	0.796	0.561
	Rat 4	1.982	0.498	0.468	0.365	2.192	1.298	0.772	0.582
	Rat 5	1.839	0.54	0.435	0.331	1.814	0.923	0.667	0.813
	Rat 6	2.018	0.426	0.571	0.454	2.226	0.981	0.633	0.849
	Mean	2.0215	0.526667	0.5015	0.430333	1.94833	1.0955	0.742833	0.685667
	SD	0.193029	0.0820285	0.0557736	0.0756668	0.240584	0.180043	0.117125	0.12605
	SEM	0.0788039	0.033488	0.0227695	0.0308908	0.098218	0.0735023	0.0478159	0.0514598

## Sheet: glucose excretion
	Glucose excretion (mmol/24 h)
	Sl No.	Urine Glucose		Urine volume	Glucose excretion
		mmol/L	mmol/mL	mL/24 h	mmol/24 h				Control	Adenine (150 mg/kg) , Ade	Streptozotocin (55 mg/kg) , Stz	Ade + Stz	Flaxseed (15 %) w/w , Fx	Ade + Fx	Stz + Fx	Ade + Stz + Fx
								Rat 1	0.00624	0.00578	4.94058	5.11964	0.01428	0.00528	3.1548	3.80772
	1	0.52	0.00052	12	0.00624			Rat 2	0.00686	0.00814	3.84422	4.1101	0.01856	0.00667	2.80904	3.70367
	2	0.49	0.00049	14	0.00686			Rat 3	0.00715	0.00702	4.1652	4.76905	0.01248	0.00868	3.82096	3.893
	3	0.55	0.00055	13	0.00715			Rat 4	0.00756	0.00512	4.14018	4.9231	0.0099	0.01131	3.57106	3.61675
	4	0.63	0.00063	12	0.00756			Rat 5	0.00497	0.008	4.00991	5.25479	0.01001	0.0054	2.54562	3.87504
	5	0.71	0.00071	7	0.00497			Rat 6	0.004845	0.00492	4.55812	4.90962	0.016	0.00812	3.27726	4.83378
	6	0.57	0.00057	8.5	0.004845			Mean	0.00627083	0.00649667	4.27637	4.84772	0.0135383	0.00757667	3.19646	3.95499
	7	0.17	0.00017	34	0.00578			SD	0.00114089	0.00142332	0.402298	0.399858	0.00342443	0.00229281	0.471652	0.443117
	8	0.22	0.00022	37	0.00814			SEM	0.000465765	0.000581066	0.164238	0.163241	0.00139802	0.000936037	0.192551	0.180902
	9	0.18	0.00018	39	0.00702
	10	0.16	0.00016	32	0.00512
	11	0.2	0.0002	40	0.008
	12	0.12	0.00012	41	0.00492				GLUCOSE
	13	36.87	0.03687	134	4.94058				1 mg/dL = 18.018018 mmol/L
	14	31.51	0.03151	122	3.84422
	15	34.71	0.03471	120	4.1652
	16	33.66	0.03366	123	4.14018
	17	30.61	0.03061	131	4.00991
	18	31.22	0.03122	146	4.55812
	19	34.36	0.03436	149	5.11964
	20	35.74	0.03574	115	4.1101
	21	33.35	0.03335	143	4.76905
	22	37.87	0.03787	130	4.9231
	23	33.47	0.03347	157	5.25479
	24	34.82	0.03482	141	4.90962
	25	0.84	0.00084	17	0.01428
	26	1.16	0.00116	16	0.01856
	27	1.04	0.00104	12	0.01248
	28	1.32	0.00132	7.5	0.0099
	29	0.91	0.00091	11	0.01001
	30	1.28	0.00128	12.5	0.016
	31	0.22	0.00022	24	0.00528
	32	0.29	0.00029	23	0.00667
	33	0.31	0.00031	28	0.00868
	34	0.29	0.00029	39	0.01131
	35	0.2	0.0002	27	0.0054
	36	0.28	0.00028	29	0.00812
	37	35.85	0.03585	88	3.1548
	38	38.48	0.03848	73	2.80904
	39	36.74	0.03674	104	3.82096
	40	37.99	0.03799	94	3.57106
	41	33.06	0.03306	77	2.54562
	42	32.13	0.03213	102	3.27726
	43	45.33	0.04533	84	3.80772
	44	36.67	0.03667	101	3.70367
	45	38.93	0.03893	100	3.893
	46	42.55	0.04255	85	3.61675
	47	42.12	0.04212	92	3.87504
	48	40.62	0.04062	119	4.83378

## Sheet: UACR
		Urine Albumin Creatinine Ratio (mg/mmol)
	Sl No.	Urine Creatinine		Urine Albumin		Urine Albumin Creatinine Ratio (UACR)
		μmol/L	mmol/L	g/L	mg/L	(mg/mmol)	(μg/mmol)
	1	5133	5.133	2.7	2700	526.008	0.526008			Control	Adenine (150 mg/kg) , Ade	Streptozotocin (55 mg/kg) , Stz	Ade + Stz	Flaxseed (15 %) w/w , Fx	Ade + Fx	Stz + Fx	Ade + Stz + Fx
	2	4973.3	4.9733	2.3	2300	462.47	0.46247		Rat 1	0.526008	1.26516	3.03162	5.8698	0.515475	0.708693	1.01068	1.66251
	3	4409	4.409	1.9	1900	430.937	0.430937		Rat 2	0.46247	1.21737	3.00413	6.00601	0.373736	0.572667	1.27226	2.10773
	4	4903.5	4.9035	3.2	3200	652.595	0.652595		Rat 3	0.430937	1.42857	3.50877	4.63499	0.506586	0.649114	1.20048	2.7673
	5	5035.1	5.0351	2.5	2500	496.514	0.496514		Rat 4	0.652595	1.72689	2.33863	4.06688	0.387855	0.853933	1.0877	1.98675
	6	4428.7	4.4287	2.1	2100	474.18	0.47418		Rat 5	0.496514	1.57431	3.61757	5.67303	0.369172	0.747427	1.11685	2.31107
	7	948.5	0.9485	1.2	1200	1265.16	1.26516		Rat 6	0.47418	1.45483	3.49922	4.71476	0.378294	0.655093	1.03108	1.8105
	8	739.3	0.7393	0.9	900	1217.37	1.21737		Mean	0.507117	1.44452	3.16666	5.16091	0.421853	0.697821	1.11984	2.10764
	9	840	0.84	1.2	1200	1428.57	1.42857		SD	0.0781215	0.190108	0.481921	0.793917	0.0694095	0.0967588	0.10057	0.394354
	10	752.8	0.7528	1.3	1300	1726.89	1.72689		SEM	0.031893	0.0776114	0.196743	0.324115	0.0283363	0.0395016	0.0410575	0.160994
	11	635.2	0.6352	1	1000	1574.31	1.57431
	12	756.1	0.7561	1.1	1100	1454.83	1.45483
	13	230.9	0.2309	0.7	700	3031.62	3.03162
	14	266.3	0.2663	0.8	800	3004.13	3.00413
	15	171	0.171	0.6	600	3508.77	3.50877
	16	213.8	0.2138	0.5	500	2338.63	2.33863
	17	193.5	0.1935	0.7	700	3617.57	3.61757
	18	257.2	0.2572	0.9	900	3499.22	3.49922
	19	187.4	0.1874	1.1	1100	5869.8	5.8698
	20	166.5	0.1665	1	1000	6006.01	6.00601
	21	172.6	0.1726	0.8	800	4634.99	4.63499
	22	221.3	0.2213	0.9	900	4066.88	4.06688
	23	193.9	0.1939	1.1	1100	5673.03	5.67303
	24	212.1	0.2121	1	1000	4714.76	4.71476
	25	4655.9	4.6559	2.4	2400	515.475	0.515475
	26	4281.1	4.2811	1.6	1600	373.736	0.373736
	27	4342.8	4.3428	2.2	2200	506.586	0.506586
	28	6445.7	6.4457	2.5	2500	387.855	0.387855
	29	5688.4	5.6884	2.1	2100	369.172	0.369172
	30	4758.2	4.7582	1.8	1800	378.294	0.378294
	31	2963.2	2.9632	2.1	2100	708.693	0.708693
	32	2444.7	2.4447	1.4	1400	572.667	0.572667
	33	2464.9	2.4649	1.6	1600	649.114	0.649114
	34	2225	2.225	1.9	1900	853.933	0.853933
	35	1739.3	1.7393	1.3	1300	747.427	0.747427
	36	2137.1	2.1371	1.4	1400	655.093	0.655093
	37	692.6	0.6926	0.7	700	1010.68	1.01068
	38	707.4	0.7074	0.9	900	1272.26	1.27226
	39	583.1	0.5831	0.7	700	1200.48	1.20048
	40	735.5	0.7355	0.8	800	1087.7	1.0877
	41	716.3	0.7163	0.8	800	1116.85	1.11685
	42	678.9	0.6789	0.7	700	1031.08	1.03108
	43	481.2	0.4812	0.8	800	1662.51	1.66251
	44	427	0.427	0.9	900	2107.73	2.10773
	45	397.5	0.3975	1.1	1100	2767.3	2.7673
	46	453	0.453	0.9	900	1986.75	1.98675
	47	432.7	0.4327	1	1000	2311.07	2.31107
	48	497.1	0.4971	0.9	900	1810.5	1.8105

## Sheet: NAG
				NAG concentration (IU/L)
		Control	Adenine (150 mg/kg) , Ade	Streptozotocin (55 mg/kg) , Stz	Ade + Stz	Flaxseed (15 %) w/w , Fx	Ade + Fx	Stz + Fx	Ade + Stz + Fx
	Rat 1	4.99181	9.78923	7.37563	10.5541	3.29334	6.3054	5.11201	7.65284
	Rat 2	4.30041	7.42593	8.49282	8.46719	4.15859	8.54413	6.92502	9.11155
	Rat 3	3.57221	7.70339	5.9371	8.10946	3.82931	7.37563	5.76613	7.50146
	Rat 4	5.11201	8.82715	6.85028	11.4091	5.16017	5.28078	6.10865	8.21144
	Rat 5	6.05958	8.10946	6.50289	8.93041	6.10865	5.71739	6.80051	9.26726
	Rat 6	4.6568	7.14986	7.1749	12.5484	5.01582	4.70452	6.40405	11.1407
	Mean	4.78213	8.1675	7.0556	10.0031	4.59431	6.32131	6.18606	8.8142
	SD	0.836222	0.986858	0.869591	1.78069	1.02554	1.42227	0.679273	1.35214
	SEM	0.341386	0.402883	0.355009	0.726964	0.418676	0.580639	0.277312	0.55201

## Sheet: UNCR
	Urine NAG Creatinine Ratio : UNCR (IU/mmol)
	Sl No.	Urine Creatinine		NAG	UNCR
		μmol/L	mmol/L	(IU/L)	(IU/mmol)
	1	5133	5.133	4.99181	0.972493			Control	Adenine (150 mg/kg) , Ade	Streptozotocin (55 mg/kg) , Stz	Ade + Stz	Flaxseed (15 %) w/w , Fx	Ade + Fx	Stz + Fx	Ade + Stz + Fx
	2	4973.3	4.9733	4.30041	0.864699		Rat 1	0.972493	10.3207	31.943	56.3186	0.707349	2.1279	7.38089	15.9037
	3	4409	4.409	3.57221	0.810208		Rat 2	0.864699	10.0445	31.8919	50.854	0.971382	3.49496	9.7894	21.3385
	4	4903.5	4.9035	5.11201	1.04252		Rat 3	0.810208	9.1707	34.7199	46.9841	0.881761	2.99226	9.88875	18.8716
	5	5035.1	5.0351	6.05958	1.20347		Rat 4	1.04252	11.7258	32.0406	51.5547	0.80056	2.37338	8.30544	18.1268
	6	4428.7	4.4287	4.6568	1.0515		Rat 5	1.20347	12.7668	33.6067	46.0568	1.07388	3.28718	9.49395	21.4173
	7	948.5	0.9485	9.78923	10.3207		Rat 6	1.0515	9.45623	27.8962	59.1626	1.05414	2.20136	9.43298	22.4113
	8	739.3	0.7393	7.42593	10.0445		Mean	0.990816	10.5808	32.0164	51.8218	0.914845	2.74617	9.04857	19.6782
	9	840	0.84	7.70339	9.1707		SD	0.141731	1.39267	2.3167	5.13331	0.144984	0.588556	0.993403	2.47207
	10	752.8	0.7528	8.82715	11.7258		SEM	0.0578613	0.568557	0.945791	2.09567	0.0591896	0.240277	0.405555	1.00922
	11	635.2	0.6352	8.10946	12.7668
	12	756.1	0.7561	7.14986	9.45623
	13	230.9	0.2309	7.37563	31.943
	14	266.3	0.2663	8.49282	31.8919
	15	171	0.171	5.9371	34.7199
	16	213.8	0.2138	6.85028	32.0406
	17	193.5	0.1935	6.50289	33.6067
	18	257.2	0.2572	7.1749	27.8962
	19	187.4	0.1874	10.5541	56.3186
	20	166.5	0.1665	8.46719	50.854
	21	172.6	0.1726	8.10946	46.9841
	22	221.3	0.2213	11.4091	51.5547
	23	193.9	0.1939	8.93041	46.0568
	24	212.1	0.2121	12.5484	59.1626
	25	4655.9	4.6559	3.29334	0.707349
	26	4281.1	4.2811	4.15859	0.971382
	27	4342.8	4.3428	3.82931	0.881761
	28	6445.7	6.4457	5.16017	0.80056
	29	5688.4	5.6884	6.10865	1.07388
	30	4758.2	4.7582	5.01582	1.05414
	31	2963.2	2.9632	6.3054	2.1279
	32	2444.7	2.4447	8.54413	3.49496
	33	2464.9	2.4649	7.37563	2.99226
	34	2225	2.225	5.28078	2.37338
	35	1739.3	1.7393	5.71739	3.28718
	36	2137.1	2.1371	4.70452	2.20136
	37	692.6	0.6926	5.11201	7.38089
	38	707.4	0.7074	6.92502	9.7894
	39	583.1	0.5831	5.76613	9.88875
	40	735.5	0.7355	6.10865	8.30544
	41	716.3	0.7163	6.80051	9.49395
	42	678.9	0.6789	6.40405	9.43298
	43	481.2	0.4812	7.65284	15.9037
	44	427	0.427	9.11155	21.3385
	45	397.5	0.3975	7.50146	18.8716
	46	453	0.453	8.21144	18.1268
	47	432.7	0.4327	9.26726	21.4173
	48	497.1	0.4971	11.1407	22.4113
