# Supplementary material for: Effect of flaxseed on systemic inflammation and oxidative stress in diabetic rats with or without chronic kidney disease
Source: PLoS One. 2021 Oct 19;16(10):e0258800. doi: 10.1371/journal.pone.0258800 (PMC8525749; doi:10.1371/journal.pone.0258800)
Supplement: S6 File — (XLSX) [file pone.0258800.s006.xlsx]

## Sheet: Indoxyl sulfate
				Plasma Indoxyl sulfate (µg/mL)
		Control	Adenine (150 mg/kg) , Ade	Streptozotocin (55 mg/kg) , Stz	Ade + Stz	Flaxseed (15 %) w/w , Fx	Ade + Fx	Stz + Fx	Ade + Stz + Fx
	Rat 1	2.66667	26.463	12.4815	33.3148	4.24074	14.7037	12.2963	28.2222
	Rat 2	3.77778	24.9815	13.7778	28.3148	2.57407	16.1852	11.0926	32.8519
	Rat 3	2.38889	28.1296	16.8333	32.0185	3.22222	13.2222	13.1296	20.9074
	Rat 4	3.31481	32.5741	20.1667	46.463	3.59259	19.0556	10.8148	24.7963
	Rat 5	3.22222	29.2407	14.4259	34.0556	4.98148	18.5926	6.74074	18.6852
	Average	3.07407	28.2778	15.537	34.8333	3.72222	16.3519	10.8148	25.0926
	Mean	3.07407	28.2778	15.537	34.8333	3.72222	16.3519	10.8148	25.0926
	SD	0.492049	2.591	2.71219	6.14123	0.829415	2.23023	2.20129	5.07265
	SEM	0.200878	1.05777	1.10725	2.50715	0.338607	0.910489	0.898673	2.0709

## Sheet: Cystatin
				Plasma Cystatin C (ng/mL)
		Control	Adenine (150 mg/kg) , Ade	Streptozotocin (55 mg/kg) , Stz	Ade + Stz	Flaxseed (15 %) w/w , Fx	Ade + Fx	Stz + Fx	Ade + Stz + Fx
	Rat 1	12.0559	40.9371	23.6643	14.9231	5.13287	14.3636	10.7273	16.1818
	Rat 2	11.2867	29.8881	19.8881	18.3497	12.8252	21.8462	13.4545	7.23077
	Rat 3	10.9371	26.042	20.5175	22.6853	5.34266	7.23077	5.41259	19.1189
	Rat 4	12.1958	28.0699	20.3077	34.2238	10.8671	10.5874	14.014	18.5594
	Rat 5	15.1329	24.7832	17.2308	23.1049	12.8951	20.028	13.3147	14.014
	Average	12.3217	29.9441	20.3217	22.6573	9.41259	14.8112	11.3846	15.021
	Mean	12.3217	29.9441	20.3217	22.6573	9.41259	14.8112	11.3846	15.021
	SD	1.48173	5.7658	2.04712	6.51703	3.48625	5.51741	3.19439	4.29796
	SEM	0.604912	2.35388	0.835735	2.66057	1.42326	2.25247	1.3041	1.75464

## Sheet: Renalase
				Plasma Renalase (µg/mL)
		Control	Adenine (150 mg/kg) , Ade	Streptozotocin (55 mg/kg) , Stz	Ade + Stz	Flaxseed (15 %) w/w , Fx	Ade + Fx	Stz + Fx	Ade + Stz + Fx
	Rat 1	11.6277	5.07581	2.55454	3.56673	8.29163	5.59084	4.18821	3.90073
	Rat 2	7.68339	3.27919	3.0095	2.11217	10.4903	7.4185	6.14095	4.44976
	Rat 3	9.18637	4.61654	4.02344	2.36356	11.2857	4.66958	4.27743	3.174
	Rat 4	9.60096	4.18821	3.94759	2.89602	11.8818	6.80862	5.94947	3.69048
	Rat 5	10.0071	3.94759	4.19806	3.36187	7.86306	5.93684	4.31753	4.3276
	Average	9.62111	4.22147	3.54663	2.86007	9.96249	6.08488	4.97472	3.90851
	Mean	9.62111	4.22147	3.54663	2.86007	9.96249	6.08488	4.97472	3.90851
	SD	1.27434	0.608274	0.645791	0.558272	1.60702	0.956183	0.877145	0.459496
	SEM	0.520245	0.248327	0.263643	0.227914	0.656062	0.39036	0.358093	0.187588

## Sheet: NGAL
				Plasma NGAL (ng/mL)
		Control	Adenine (150 mg/kg) , Ade	Streptozotocin (55 mg/kg) , Stz	Ade + Stz	Flaxseed (15 %) w/w , Fx	Ade + Fx	Stz + Fx	Ade + Stz + Fx
	Rat 1	30.4125	75.2875	47.6625	67.5375	14.4125	23.5375	31.9125	55.1625
	Rat 2	21.4125	69.6625	53.1625	74.6625	25.4125	22.9125	31.2875	32.2875
	Rat 3	17.2875	64.5375	40.4125	65.4125	20.6625	58.7875	21.4125	34.5375
	Rat 4	26.5375	71.2875	40.0375	67.7875	20.4125	57.7875	25.7875	61.2875
	Rat 5	24.5375	67.7875	45.7875	69.2875	25.6625	47.7875	23.2875	32.7875
	Average	24.0375	69.7125	45.4125	68.9375	21.3125	42.1625	26.7375	43.2125
	Mean	24.0375	69.7125	45.4125	68.9375	21.3125	42.1625	26.7375	43.2125
	SD	4.46304	3.57911	4.88173	3.11789	4.11278	15.935	4.21055	12.4322
	SEM	1.82203	1.46116	1.99296	1.27287	1.67904	6.50545	1.71895	5.07543

## Sheet: AGEs
Sample	Absorbance at 450 nm (Reference : 570 nm)		AGEs concentration
	Abs	Corrected	Assayed sample	Actual, in µg/mL	Actual, in ng/mL				Calculation done in 4-PL curve in GraphPad Prism
1	0.359	0.2275	13.3391	133.391	0.133391
2	0.365	0.2335	13.7725	137.725	0.137725					PLASMA sample dilution = 1:10
3	0.397	0.2655	16.1042	161.042	0.161042
4	0.363	0.2315	13.6279	136.279	0.136279
5	0.411	0.2795	17.1351	171.351	0.171351
									Control	Adenine (150 mg/kg) , Ade	Streptozotocin (55 mg/kg) , Stz	Ade + Stz	Flaxseed (15 %) w/w , Fx	Ade + Fx	Stz + Fx	Ade + Stz + Fx
7	0.585	0.4535	30.4858	304.858	0.304858				0.133391	0.304858	0.286648	0.40171	0.136279	0.220828	0.189923	0.213997
8	0.707	0.5755	40.4207	404.207	0.404207				0.137725	0.404207	0.267047	0.313626	0.152258	0.189176	0.213997	0.286648
9	0.652	0.5205	35.8852	358.852	0.358852				0.161042	0.358852	0.372772	0.433542	0.118318	0.162511	0.260817	0.217789
10	0.609	0.4775	32.4038	324.038	0.324038				0.136279	0.324038	0.323235	0.485519	0.0956354	0.278784	0.285861	0.336925
11	0.676	0.5445	37.853	378.53	0.37853				0.171351	0.37853	0.305653	0.374416	0.0984518	0.198911	0.217789	0.233804
								Mean	0.147958	0.354097	0.311071	0.401762	0.120188	0.210042	0.233677	0.257833
13	0.562	0.4305	28.6648	286.648	0.286648			SD	0.0171157	0.0401829	0.04037	0.0643057	0.0243217	0.0437614	0.0387746	0.0528875
14	0.537	0.4055	26.7047	267.047	0.267047			SEM	0.00765437	0.0179703	0.018054	0.0287584	0.010877	0.0195707	0.0173405	0.023652
15	0.669	0.5375	37.2772	372.772	0.372772
16	0.608	0.4765	32.3235	323.235	0.323235
17	0.586	0.4545	30.5653	305.653	0.305653
19	0.704	0.5725	40.171	401.71	0.40171
20	0.596	0.4645	31.3626	313.626	0.313626
21	0.742	0.6105	43.3542	433.542	0.433542
22	0.803	0.6715	48.5519	485.519	0.485519
23	0.671	0.5395	37.4416	374.416	0.374416
25	0.363	0.2315	13.6279	136.279	0.136279
26	0.385	0.2535	15.2258	152.258	0.152258
27	0.338	0.2065	11.8318	118.318	0.118318
28	0.306	0.1745	9.56354	95.6354	0.0956354
29	0.31	0.1785	9.84518	98.4518	0.0984518
31	0.477	0.3455	22.0828	220.828	0.220828
32	0.435	0.3035	18.9176	189.176	0.189176
33	0.399	0.2675	16.2511	162.511	0.162511
34	0.552	0.4205	27.8784	278.784	0.278784
35	0.448	0.3165	19.8911	198.911	0.198911
37	0.436	0.3045	18.9923	189.923	0.189923
38	0.468	0.3365	21.3997	213.997	0.213997
39	0.529	0.3975	26.0817	260.817	0.260817
40	0.561	0.4295	28.5861	285.861	0.285861
41	0.473	0.3415	21.7789	217.789	0.217789
43	0.468	0.3365	21.3997	213.997	0.213997
44	0.562	0.4305	28.6648	286.648	0.286648
45	0.453	0.3215	21.7789	217.789	0.217789
46	0.645	0.5135	33.6925	336.925	0.336925
47	0.494	0.3625	23.3804	233.804	0.233804
